# Supplementary material for: Direct and Indirect Influence of Altruistic Behavior in a Social Network
Source: PLoS One. 2015 Oct 15;10(10):e0140357. doi: 10.1371/journal.pone.0140357 (PMC4607358; doi:10.1371/journal.pone.0140357)
Supplement: S1 Dataset — (XLSX) [file pone.0140357.s001.xlsx]

## Sheet: Sheet1
S1	SD	DD	S2	SD	DD	Seed	Node1-G1	Node1-G2	Exp	Node2-G1	Node2-G2	Exp
1	-2.16558	-2.57012	3	-3.19219	-2.05224	9	4	6	5	5	5	5
5	-4.1394	-4.3815	7	-3.19219	-5.34281	9	6	4	2	8	4	8
9	-4.78886	-3.58724	11	-1.33496	-3.19219	9	5	8	6	7	10	9
13	-3.58724	1.95483	15	-78.7389	-1.66671	9	4	2	4	0	0	0
17	-3.56288	-2.24507	19	-2.61333	-3.63581	9	2	1	5	2	1	1
21	-2.54968	-4.21533	23	-3.71646	-3.08854	9	3	2	7	2	1	1
25	-4.93496	-4.60965	27	-2.54968	-2.57012	9	5	5	5	4	0	3
29	-4.97794	-6.38059	31	-3.19219	-3.19219	9	10	10	10	4	10	10
33	-3.58724	-6.36016	35	-3.53325	-3.34544	9	4	2	5	1	0	2
37	-2.82934	-2.75331	39	-3.58724	-4.31734	9	4	6	5	5	5	5
41	-3.67135	-2.75331	43	-4.83664	-2.57012	9	6	7	6	5	6	5
45	-2.69511	-1.86726	47	-3.19219	-3.19219	9	6	4	6	5	2	3
49	-1.94679	-3.19219	51	-4.44832	-2.43569	9	2	0	5	4	3	5
53	-1.11443	-4.30979	55	-3.67461	-3.00789	9	5	7	7	2	5	0
57	-2.01294	-3.19219	59	-2.54968	-4.13859	9	1	1	9	0	7	0
61	-4.71876	-4.67578	63	-5.50322	-4.99863	9	2	3	6	0	0	2
65	-3.19219	-3.58724	67	-2.39464	-2.59706	9	5	7	6	2	3	5
69	.	.	71	-4.276	-2.75331	9	1	1	0	7	4	3
73	-3.58724	-2.11147	75	-2.75331	-5.09542	9	3	3	0	3	6	3
77	-4.09683	-4.43496	79	-3.09343	-3.03134	9	3	4	2	5	0	5
81	-4.00519	-3.64759	83	-3.31148	-4.1394	9	5	10	7	10	10	0
85	-5.21562	-1.11443	87	-4.38086	-3.18958	9	2	6	8	5	7	4
89	-4.96953	-3.19219	91	-4.28328	-4.04681	9	2	10	5	2	2	5
93	-4.30621	-2.056	95	-2.056	-2.57012	9	4	6	5	3	2	5
97	-3.12669	-2.43569	99	-2.10163	-1.11443	9	0	0	10	4	3	0
101	-2.52387	-7.62598	103	-3.58724	-5.09542	9	10	10	10	3	1	2
105	-3.19219	-7.29521	107	-3.32212	-2.16119	9	6	0	3	0	4	0
109	-5.04144	-3.71646	111	-3.95601	-3.66978	9	10	10	9	1	0	5
113	-3.45622	-4.84333	115	.	.	9	5	5	0	5	7	5
117	-4.75589	-4.98898	119	-3.19219	-2.11147	9	4	7	3	9	10	8
121	-3.96657	-4.51155	123	-3.3603	-2.6892	9	5	7	2	0	0	5
125	-3.78699	-2.49967		.	.	9	3	1	4
2	-4.69231	-3.63691	4	-3.18773	-2.36834	1	3	8	1	7	7	6
6	-2.11147	-2.24388	8	-3.25484	-4.71154	1	3	2	1	10	2	7
10	-6.07554	-3.19219	12	-4.51998	-4.30967	1	5	2	1	0	1	3
14	-2.81245	-4.2785	16	-1.97225	-2.57012	1	5	3	2	4	4	5
18	-3.00058	-5.46046	20	-2.31569	-3.19219	1	5	0	0	4	6	3
22	-4.33987	-2.66514	24	1.91278	-3.19219	1	8	2	6	4	6	8
26	-3.94452	-3.31148	28	1.9529	-2.1985	1	5	4	4	3	7	6
30	-4.16895	-2.01294	32	-3.67461	-3.19219	1	0	2	0	3	0	4
34	-0.594558	-2.57012	36	-4.64231	-1.96835	1	2	0	1	5	0	0
38	-1.92314	-5.83018	40	.	-3.66978	1	3	0	1	5	6	4
42	-2.54968	-4.30391	44	-3.19219	-5.50099	1	4	0	4	6	4	4
46	-3.18958	-4.93492	48	-2.49967	-4.06317	1	3	3	2	0	0	2
50	-4.63267	-3.87572	52	-3.19219	-1.91518	1	10	5	1	1	1	5
54	-3.22331	-4.49112	56	-78.7389	-5.18955	1	10	2	3	2	10	10
58	-4.20815	-4.08229	60	-2.54968	-2.11147	1	3	0	0	5	0	0
62	-5.08937	-3.95973	64	-3.67461	-4.1394	1	10	10	10	1	3	5
66	-3.95601	-0.893873	68	-2.75331	-3.19219	1	6	5	3	5	4	6
70	-2.1404	-4.35983	72	-39.4454	-5.2638	1	5	0	1	5	5	0
74	-3.31148	-2.43569	76	-3.88582	-3.19219	1	0	0	0	5	2	5
78	-3.63581	-3.56288	80	-3.3869	-2.61333	1	3	0	1	5	0	5
82	-3.19219	-3.34544	84	-1.6639	-3.58724	1	3	1	1	3	4	4
86	-3.86174	-1.77615	88	-4.92458	-2.59706	1	5	7	3	6	3	4
90	-4.30621	-3.84441	92	-4.64363	-6.07554	1	10	1	1	6	4	5
94	-40.1777	-5.60794	96	-3.19219	-2.58055	1	4	5	2	1	4	3
98	-4.80134	-3.95601	100	-4.175	-3.19219	1	4	2	1	4	5	4
102	-2.53304	-2.24507	104	-3.67461	-3.19219	1	5	8	2	5	5	0
106	-4.15177	-3.22153	108	-3.19219	-4.20815	1	8	5	10	5	3	5
110	-4.51291	-3.19219	112	-3.67461	-5.60794	1	0	2	5	8	4	3
114	-1.6639	-3.19219	116	-4.35983	-3.69766	1	5	6	3	6	4	1
118	-1.11443	-5.37543	120	-3.19219	-4.60965	1	2	0	0	4	5	3
122	-3.66502	-5.98776	124	-2.25812	-5.04947	1	0	5	7	0	0	10
	Note:
	G1 = participant’s game-1 contribution
	G2 = participant’s game-2 contribution
	Seed = contribution by seed node
	SD = social discount rate
	DD = delay discount rate
	Exp = expectations about partners’ contributions
	. = missing data
